# Supplementary material for: Fire Ant Venom Alkaloids Inhibit Biofilm Formation
Source: Toxins (Basel). 2019 Jul 18;11(7):420. doi: 10.3390/toxins11070420 (PMC6669452; doi:10.3390/toxins11070420)
Supplement: Supplementary file 1 [file toxins-11-00420-s001.zip]

Archive with 5 entries (4 files):
- toxins-518897 final supple/
- toxins-518897 final supple/Sup1_Alks_Chromatogram.qgd
- toxins-518897 final supple/Sup_method_alk.qgm
- toxins-518897 final supple/Sup_script_toxins.txt
- toxins-518897 final supple/toxins-518897 proof supplementary.docx
