# Supplementary material for: Fire Ant Venom Alkaloids Inhibit Biofilm Formation
Source: Toxins (Basel). 2019 Jul 18;11(7):420. doi: 10.3390/toxins11070420 (PMC6669452; doi:10.3390/toxins11070420)
Supplement: Supplementary file 1 [file toxins-11-00420-s001.zip › toxins-518897 final supple/Sup_script_toxins.txt]

#Data analysis and plotting of figures for publication
#Written by Eduardo G P Fox

#Loading useful functions
#New Function to regress log10
antilog<-function(lx,base) 
  { 
  lbx<-lx/log(exp(1),base=10) 
  result<-exp(lbx) 
  result 
  } 

# Multiple plot function obtained from R CookBook Website
#
# ggplot objects can be passed in ..., or to plotlist (as a list of ggplot objects)
# - cols:   Number of columns in layout
# - layout: A matrix specifying the layout. If present, 'cols' is ignored.
#
# If the layout is something like matrix(c(1,2,3,3), nrow=2, byrow=TRUE),
# then plot 1 will go in the upper left, 2 will go in the upper right, and
# 3 will go all the way across the bottom.
#
multiplot <- function(..., plotlist=NULL, file, cols=1, layout=NULL) {
  library(grid)

  # Make a list from the ... arguments and plotlist
  plots <- c(list(...), plotlist)

  numPlots = length(plots)

  # If layout is NULL, then use 'cols' to determine layout
  if (is.null(layout)) {
    # Make the panel
    # ncol: Number of columns of plots
    # nrow: Number of rows needed, calculated from # of cols
    layout <- matrix(seq(1, cols * ceiling(numPlots/cols)),
                    ncol = cols, nrow = ceiling(numPlots/cols))
  }

 if (numPlots==1) {
    print(plots[[1]])

  } else {
    # Set up the page
    grid.newpage()
    pushViewport(viewport(layout = grid.layout(nrow(layout), ncol(layout))))

    # Make each plot, in the correct location
    for (i in 1:numPlots) {
      # Get the i,j matrix positions of the regions that contain this subplot
      matchidx <- as.data.frame(which(layout == i, arr.ind = TRUE))

      print(plots[[i]], vp = viewport(layout.pos.row = matchidx$row,
                                      layout.pos.col = matchidx$col))
    }
  }
}
#install.packages("reshape2")#unlock this line if in a new R install for activating package
#install.packages("ggplot2")#same here; this is a powerful plotting package
#install.packages("ggthemes")#same here; this is a package for obtaining nice-looking plots
#install.packages("plyr")
require(reshape2)
require(ggplot2)
require(ggthemes)
require(plyr)

#Data input and formatting from raw data as provided by 1st author Danielle Bruno and responsible postdoc Livia

#Surface conditioning vs. Cell adhesion

#Quantification of Biofilm Formation
Poly.sol<-data.frame(
CTL=c(0.00000,  0.00000,  0.00000,  0.00000),
c100=c(12.31961, 13.05841, 15.93700, 14.95400),
c500=c(42.41197, 33.01553, 32.34423, 27.23132),
c750=c(51.29201, 44.00102, 56.87009, 42.16636),
c1000=c(45.61521, 37.07386, 61.28448, 68.62085),
c5000=c(52.50368, 45.48918, 72.19076, 80.78874)
)
Steel.sol<-data.frame(
CTL=c(0.00,  0.00,  0.00,  0.00),
c100=c(12.47, 13.29, 12.99, 14.58),
c500=c(41.20, 42.30, 41.50, 40.90),
c750=c(43.40, 44.20, 42.90, 42.50),
c1000=c(57.60, 60.00, 58.50, 55.86),
c5000=c(57.40, 63.90, 59.10, 55.80)
)

#Antimicrobial activity: halo of inhibition
halo.sol<-data.frame(
CTL =c(0, 0, 0),
c500 =c( 1, 1.5, 2),
c750 =c( 8, 8.0, 7),
c1000=c( 9, 10, 13),
c5000=c(13, 15, 15)
)

#Surface conditioning vs. Cell viability
Cell.poly.sol<-data.frame(
CTL =c(2.19, 2.13, 2.01),
c1000 =c(1.27, 1.57, 1.71),
c5000 =c(1.66, 1.53, 1.51)
)
cell.Steel.sol.CTL <-c(2.19, 2.08, 2.28)
#cell.Steel.sol.1000 <-c(, NO GROWTH, )
#cell.Steel.sol.5000 <-c(, NO GROWTH, )
cell.Steel.sol<-data.frame(cell.Steel.sol.CTL)
names(cell.Steel.sol)<-c("CTL")
Cell.poly.sol1 <- lapply(Cell.poly.sol, antilog)

#Inhibition of mature biofilm
Sup.Poly.sol<-data.frame(
CTL =c(0.00000, 0.00000, 0.00000, 0.00000),
c100 =c(14.67397, 15.12583, 14.67420, 16.12102),
c500 =c(29.27011, 27.62474, 31.21019, 28.92321),
c750 =c(30.12102, 32.26171, 31.12013, 34.21019),
c1000 =c(43.69667, 40.01106, 37.15499, 37.46796),
c5000 =c(56.20852, 44.60165, 47.34607, 47.56630)
)

Sup.Steel.sol<-data.frame(
CTL =c(0.00, 0.00, 0.00),
c100=c(-7.12, -3.90, -6.25),
c500=c(-10.12, -2.38, -11.03),
c750=c(-11.27, -14.70, -12.90),
c1000=c(-13.27, -18.60, -16.60),
c5000=c(-15.60, -19.43, -12.90)
)

#Preparing sets to be compared in plots as data lists to be melted to long format
Sol.F1<-list(Poly.sol,Steel.sol)
names(Sol.F1)<-c("Poly","Steel")
Sup.Sol.F<-list(Sup.Poly.sol,Sup.Steel.sol)
names(Sup.Sol.F)<-c("Poly","Steel")

#Acquiring descriptive stats
summary.Sol.Steel<-ddply(subset(melt(Sol.F1),L1=="Steel"), c("variable"), summarise, min=min(value, na.rm=T), 
max =max(value, na.rm=T),mean=mean(value, na.rm=T), sd=sd(value, na.rm=T), se = sd/sqrt(length(value)))
summary.Sol.Poly<-ddply(subset(melt(Sol.F1),L1=="Poly"), c("variable"), summarise, min=min(value, na.rm=T), 
max =max(value, na.rm=T),mean=mean(value, na.rm=T), sd=sd(value, na.rm=T), se = sd/sqrt(length(value)))

summary.halo.sol<-ddply(melt(halo.sol), c("variable"), summarise, min=min(value, na.rm=T), 
max =max(value, na.rm=T),mean=mean(value, na.rm=T), sd=sd(value, na.rm=T), se = sd/sqrt(length(value)))

summary.Sup.Sol.Steel<-ddply(subset(melt(Sup.Sol.F),L1=="Steel"), c("variable"), summarise, min=min(value, na.rm=T), max =max(value, na.rm=T),mean=mean(value, na.rm=T), sd=sd(value, na.rm=T), se = sd/sqrt(length(value)))
summary.Sup.Sol.Poly<-ddply(subset(melt(Sup.Sol.F),L1=="Poly"), c("variable"), summarise, min=min(value, na.rm=T), max =max(value, na.rm=T),mean=mean(value, na.rm=T), sd=sd(value, na.rm=T), se = sd/sqrt(length(value)))

#Plotting results
#Inhibition halo formation
ggplot(melt(halo.sol), aes(x = variable, y = value)) + 
geom_jitter(width = 0.1, size=2, na.rm = TRUE)+
stat_summary(fun.ymin = function(x) mean(x) - 0, fun.ymax = function(x) mean(x) + sd(x),  
geom = "errorbar", size=1, width=0.1, na.rm = TRUE)+
theme(panel.border = element_rect(color="black", size=0.5, linetype="solid"))+
theme(legend.position=c(0.1, 0.8), legend.title = element_text(size=11, face="bold"), 
axis.text.x = element_text(face="bold", size=11, angle=45, hjust=.5, vjust=.5), axis.title=element_text(size=15))+
labs(title = "Halo diameter", font="bold", size=16, x="[Solenopsin]", y = "mm" )+
theme_classic()

#Estimating MIC based on transformed linear regression [J. Antimicrob. Chemother. 2008, v. 61, p. 1295–1301].
#loading concentration values
conc_sol_MIC<-c(500, 750, 1000, 5000)
#calculating concentration and halo equivalents to enter linear regression
y_MIC<-c('^'(colMeans(halo.sol[,-1])/2,2))
x_MIC<-log(conc_sol_MIC, 10)
#producing the log linear regression of converted halos
regression<-lm(y_MIC~x_MIC)
plot(x_MIC,y_MIC,col = "blue",main = "MIC calculation", xlim=c(2,4), 
abline(lm(y_MIC~x_MIC)),cex = 1.3,pch = 16,xlab = "Log[mg.ul]",ylab = "(halo/2)^2")
#finding y at origin of x
x0<-abs(as.numeric(regression$coeff)[1])/as.numeric(regression$coeff)[2]
#converting back to concentration
MIC = antilog(x0)

#Quantification of Biofilm Formation
ggplot(melt(Sol.F1), aes(x = variable, y = value)) + 
geom_point(aes(col=L1), size=1, na.rm = TRUE, position = position_jitterdodge(jitter.width = 0.15, dodge.width = 0.5))+
stat_summary(aes(fill=L1), fun.ymin = function(x) mean(x) - 0, fun.ymax = function(x) mean(x) + sd(x),  
geom = "errorbar", position=position_dodge(width=0.5), size=1, width=0.2, na.rm = TRUE)+
scale_y_continuous(name= 'diameter (mm)', limits=c(0,100), breaks=c(0,25,50,75,100))+
theme(panel.border = element_rect(color="black", size=0.5, linetype="solid"))+
theme(legend.position=c(0.1, 0.8), legend.title = element_text(size=11, face="bold"), 
axis.text.x = element_text(face="bold", size=11, angle=45, hjust=.5, vjust=.5), axis.title=element_text(size=15))+
labs(title = "Halo diameter", font="bold", size=16)+
theme_classic()

#Viable cells recovered
ggplot(melt(Cell.poly.sol), aes(x = variable, y = value)) + 
geom_jitter(width = 0.1, size=2, na.rm = TRUE)+
stat_summary(fun.ymin = function(x) mean(x) - 0, fun.ymax = function(x) mean(x) + sd(x),  
geom = "errorbar", size=1, width=0.1, na.rm = TRUE)+
theme(panel.border = element_rect(color="black", size=0.5, linetype="solid"))+
theme(legend.position=c(0.1, 0.8), legend.title = element_text(size=11, face="bold"), 
axis.text.x = element_text(face="bold", size=11, angle=45, hjust=.5, vjust=.5), axis.title=element_text(size=15))+
labs(title = "Viable Cells Count", font="bold", size=16, x="[ ]Solenopsins Extract (ug/mL)", y = "Log.CFU/mL" )+
theme_classic()

#Reduction of mature biofilm
ggplot(melt(Sup.Sol.F), aes(x = variable, y = value)) + 
geom_point(aes(col=L1), size=1, na.rm = TRUE, position = position_jitterdodge(jitter.width = 0.15, dodge.width = 0.5))+
stat_summary(aes(fill=L1), fun.ymin = function(x) mean(x) - 0, fun.ymax = function(x) mean(x) + sd(x),  
geom = "errorbar", position=position_dodge(width=0.5), size=1, width=0.2, na.rm = TRUE)+
scale_fill_manual(name= c("Material"), values = c("white", "gray"), position = "left") +
scale_x_discrete(name= '[ ]Solenopsins Extract (ug/mL)', drop=FALSE)+ 
scale_y_continuous(name= '% Inhibition', limits=c(-30,100), breaks=c(0,25,50,75,100))+
theme_set(theme_bw())+
theme(panel.border = element_rect(color="black", size=0.5, linetype="solid"))+
theme(legend.position=c(0.1, 0.8), legend.title = element_text(size=11, face="bold") , axis.text.x = element_text(face="bold", size=11, angle=45, hjust=.5, vjust=.5), axis.title=element_text(size=15))+
labs(title = "Solenopsins", font="bold", size=16)

#Statistical Analysis
 wilcox.test(melt(Sol.F1$Poly)$value,melt(Sol.F1$Steel)$value, paired = TRUE)# effect of solenopsin on both materials not different!
 wilcox.test(melt(Sol.F1$Poly)$value[1:4],melt(Sol.F1$Steel)$value[1:4], paired = TRUE)#same, zero
 wilcox.test(melt(Sol.F1$Poly)$value[5:8],melt(Sol.F1$Steel)$value[5:8], paired = TRUE)#V = 7, p-value = 0.625
 wilcox.test(melt(Sol.F1$Poly)$value[9:12],melt(Sol.F1$Steel)$value[9:12], paired = TRUE)#V = 1, p-value = 0.25
 wilcox.test(melt(Sol.F1$Poly)$value[13:16],melt(Sol.F1$Steel)$value[13:16], paired = TRUE)#V = 7, p-value = 0.625
 wilcox.test(melt(Sol.F1$Poly)$value[17:20],melt(Sol.F1$Steel)$value[17:20], paired = TRUE)#V = 4, p-value = 0.875
 wilcox.test(melt(Sol.F1$Poly)$value[21:24],melt(Sol.F1$Steel)$value[21:24], paired = TRUE)#V = 6, p-value = 0.875
  dunn.test( melt(Sol.F1)$value[1:28], melt(Sol.F1)$variable[1:28])#testing between treatments in Solenopsins on Polystirene
  #dunn.test shows no difference from first group to control which is rather nuts
  # Kruskal-Wallis chi-squared = 24.716, df = 5, p-value = 0
#
#
#                           Comparison of x by group
#                                (No adjustment)
#Col Mean-|
#Row Mean |        CTL        100        500        750       1000
#---------+-------------------------------------------------------
#     100 |  -1.205031
#         |     0.1141
#         |
#     500 |  -2.108805  -0.782690
#         |     0.0175     0.2169
#         |
#     750 |  -3.213417  -1.739313  -0.956622
#         |     0.0007     0.0410     0.1694
#         |
#    1000 |  -3.514675  -2.000210  -1.217519  -0.260896
#         |     0.0002     0.0227     0.1117     0.3971
#         |
#    5000 |  -4.016771  -2.435038  -1.652347  -0.695725  -0.434828
#         |     0.0000     0.0074     0.0492     0.2433     0.3318
# 
 dunn.test( melt(Sol.F1)$value[25:48], melt(Sol.F1)$variable[25:48])#testing between treatments in Solenopsins on Steel
# 
#   Kruskal-Wallis rank sum test
#
#data: x and group
#Kruskal-Wallis chi-squared = 21.855, df = 5, p-value = 0
#
#
#                           Comparison of x by group
#                                (No adjustment)
#Col Mean-|
#Row Mean |        CTL        100        500        750       1000
#---------+-------------------------------------------------------
#     100 |  -0.801744
#         |     0.2114
#         |
#     500 |  -1.603489  -0.801744
#         |     0.0544     0.2114
#         |
#     750 |  -2.405234  -1.603489  -0.801744
#         |     0.0081     0.0544     0.2114
#         |
#    1000 |  -3.607851  -2.806106  -2.004362  -1.202617
#         |     0.0002     0.0025     0.0225     0.1146
#         |
#    5000 |  -3.607851  -2.806106  -2.004362  -1.202617   0.000000
#         |     0.0002     0.0025     0.0225     0.1146     0.5000
# 
 
		 
  Now between conditioning on the same materials
#Polysterene
 wilcox.test(melt(Sol.F1$Poly)$value,melt(Rham.F1$Poly)$value)#W = 733, p-value = 0.00228# conditioning with solenopsin was different from rhamnolipid
 wilcox.test(melt(Sol.F1$Poly)$value[5:8],melt(Rham.F1$Poly)$value[13:18])#[100]#W = 12, p-value = 1, not different
 wilcox.test(melt(Sol.F1$Poly)$value[9:12],melt(Rham.F1$Poly)$value[25:30])#[500]#W = 23, p-value = 0.01905
 wilcox.test(melt(Sol.F1$Poly)$value[13:16],melt(Rham.F1$Poly)$value[31:36])#[750]#W = 24, p-value = 0.009524
 wilcox.test(melt(Sol.F1$Poly)$value[17:20],melt(Rham.F1$Poly)$value[37:42])#[1000]#W = 23, p-value = 0.01905
 #Steel
 wilcox.test(melt(Sol.F1$Steel)$value,melt(Rham.F1$Steel)$value)#W = 271, p-value = 0.2352, no difference of conditioning on steel!!
 wilcox.test(melt(Sol.F1$Steel)$value[5:8],melt(Rham.F1$Steel)$value[9:12])#[100]#W = 0, p-value = 0.0294#borderline
 wilcox.test(melt(Sol.F1$Steel)$value[9:12] ,melt(Rham.F1$Steel)$value[18:20])#[500]#W = 0, p-value = 0.05714#borderline
 wilcox.test(melt(Sol.F1$Steel)$value[13:16] ,melt(Rham.F1$Steel)$value[21:24])#[750]#W = 0, p-value = 0.02857#broderline
 wilcox.test(melt(Sol.F1$Steel)$value[17:20] ,melt(Rham.F1$Steel)$value[25:28])#[1000]、W = 7, p-value = 0.8857#same!

 wilcox.test(melt(Sup.Sol.F$Poly)$value,melt(Sup.Sol.F$Steel)$value) #W = 426, p-value = 9.445e-08# effect of solenopsin on both materials is different
 wilcox.test(melt(Sup.Sol.F$Poly)$value[1:4],melt(Sup.Sol.F$Steel)$value[1:3])#same, zero
 wilcox.test(melt(Sup.Sol.F$Poly)$value[5:8],melt(Sup.Sol.F$Steel)$value[4:7])#W = 16, p-value = 0.02857
 wilcox.test(melt(Sup.Sol.F$Poly)$value[9:12],melt(Sup.Sol.F$Steel)$value[8:10])#W = 12, p-value = 0.05714 # borderline
 wilcox.test(melt(Sup.Sol.F$Poly)$value[13:16],melt(Sup.Sol.F$Steel)$value[11:13])#V = 7, p-value = 0.625 # W = 12, p-value = 0.05714
 wilcox.test(melt(Sup.Sol.F$Poly)$value[17:20],melt(Sup.Sol.F$Steel)$value[13:15])#V = 4, p-value = 0.875 # W = 12, p-value = 0.05714
 wilcox.test(melt(Sup.Sol.F$Poly)$value[21:24],melt(Sup.Sol.F$Steel)$value[16:18])#V = 6, p-value = 0.875 # W = 12, p-value = 0.05714, likely N was too low
 
 
